# Supplementary material for: Tuberculosis-associated mortality and risk factors for HIV-infected population in Ethiopia: a systematic review and meta-analysis
Source: Front Public Health. 2024 Jul 22;12:1386113. doi: 10.3389/fpubh.2024.1386113 (PMC11298472; doi:10.3389/fpubh.2024.1386113)
Supplement: Supplementary file 4 [file Data_Sheet_1.csv]

Authors	Year	Region	Design	Population	Setting	Quality	samplesize	Mortality	prevalance	effect size	WHO =AOR	WHO=LCI	WHO =UCI	LnAOR	LnLCI	Ln UCI	SEAOR	IPT=AOR	IPT =LCI	IPT= UCI	lnAOR	LnLCI	LnUCI	SEOR	CPT=AOR	CPT=LCI	CPT=UCI	lnAOR	LnLCI	Ln UCI	SEAOR
Sime et.al	2022	Harari	RC	Both	HT	10	566	76	0.134	0.014	3.1	1.2	8.9	1.131	0.182	2.186	0.511
shewano et.al	2012	SNNR	RC	Adult	HC	8	370	50	0.135	0.018
Tolla et.al	2019	Harari	RC	Both	HT	7	349	27	0.077	0.014															3.54	1.59	7.8	1.264126727	0.463734016	2.054123734	0.405711663
Belayneh et.al	2014	Tigray	CS	Adult	HT	9	342	88	0.257	0.024	3.2	1.59	6.9	1.163	0.464	1.932	0.374
Gemechuet.al	2022	SNNR	RC	Children	HT	8	284	35	0.123	0.02
Abrha et.al	2015	Oromia	RC	Adult	HT	9	272	55	0.202	0.024	2.1	1.2	5.1	0.742	0.182	1.629	0.369
Esayas et.al	2022	Oromia	RC	Adult	HT	9	402	84	0.209	0.02	4.1	1.2	6.9	1.411	0.182	1.932	0.446	0.36	0.169	0.59	-1.021651248	-1.777856564	-0.527632742	0.318934648	0.59	0.36	0.87	-0.527632742	-1.021651248	-0.139262067	0.225099281
Refera et.al	2013	Oromia	RC	Adult	HT	9	501	79	0.158	0.016	4.41	1.66	11.9	1.484	0.507	2.477	0.502
Birhan et.al	2021	Amhara	RC	Both	HT	9	243	87	0.358	0.031	1.6	1.45	1.9	0.47	0.372	0.642	0.069
Eshete et.al	2022	Amhara	RC	Both	HT	8	407	74	0.182	0.019	1.49	1.39	4.77	0.399	0.329	1.562	0.315
Weldegebreal et.al	2018	Harari	CS	Both	HT	8	627	54	0.086	0.011
Sileshi et.al	2013	Amhara	RC	Both	HT	8	422	88	0.209	0.02															3.03	1.6	5.8	1.10856262	0.470003629	1.757857918	0.064535074
Gezae et.al	2019	Tigray	RC	Adult	HT	9	305	50	0.164	0.021	8.3	6.3	12.3	2.116255515	1.840549633	2.509599262	0.170675926								0.56	0.309	0.96	-0.579818495	-1.174414002	-0.040821995	0.289181635
Ahmed et.al	2016	AA	CS	Both	HT&HC	7	169	20	0.118	0.025
Teshomeet.al	2017	SNNR	CS	Adult	HT	8	188	24	0.128	0.024	4	1.3	12.7	1.386	0.262	2.542	0.581
Dawit et.al	2021	SNNR	RC	Children	HT	10	274	47	0.172	0.023								7.27	5.5	13.89	1.983756292	1.704748092	2.631169157	0.236331904
Alula et.al	2017	Nationaly	PC	Both	HT	8	355	55	0.155	0.019	1.61	1.29	2.3	0.476234179	0.254642218	0.832909123	0.148
sissay et.al	2021	Amhara	RC	Children	HT	10	227	39	0.172	0.025															3.8	1.6	8.9	1.335001067	0.470003629	2.186051277	0.437767257
wondimu et.al	2020	SNNR	RC	Adult	HT	9	364	83	0.228	0.022
Nigussie et.al	2021	Tigray	RC	Children	HT	10	253	38	0.15	0.022	6.8	2	24.6	1.916922612	0.693147181	3.202746443	0.64	3.7	1.5	10.5	1.30833282	0.405465108	2.351375257	0.49640565	1.79	1.18	2.8	0.58221562	0.165514438	1.029619417	0.220434944
Seyoum et.al	2022	AA	RC	Adult	HT	8	1123	50	0.045	0.006
Attale et.al	2018	Amhara	RC	Children	HT	9	271	39	0.1439	0.0213								3.87	1.6	9.2	1.353254507	0.470003629	2.219203484	0.446224453	4.1	1.8	9.7	1.410986974	0.587786665	2.272125886	0.219678294
